# Supplementary material for: Reducing the Number of Individuals to Monitor Shoaling Fish Systems – Application of the Shannon Entropy to Construct a Biological Warning System Model
Source: Front Physiol. 2018 May 8;9:493. doi: 10.3389/fphys.2018.00493 (PMC5952214; doi:10.3389/fphys.2018.00493)
Supplement: Supplementary file 5 [file Data_Sheet_5.ZIP]

Archive with 212 entries (209 files):
- Supplementary5/
- Supplementary5/13_T1_b1.mat
- __MACOSX/
- __MACOSX/Supplementary5/
- __MACOSX/Supplementary5/._13_T1_b1.mat
- Supplementary5/13_T1_b2.mat
- __MACOSX/Supplementary5/._13_T1_b2.mat
- Supplementary5/13_T1_b3.mat
- __MACOSX/Supplementary5/._13_T1_b3.mat
- Supplementary5/13_T1_e1.mat
- Supplementary5/13_T2_b1.mat
- Supplementary5/13_T2_b2.mat
- Supplementary5/13_T2_b3.mat
- Supplementary5/13_T2_e1.mat
- Supplementary5/14_T1_b1.mat
- Supplementary5/14_T1_b2.mat
- Supplementary5/14_T1_b3.mat
- Supplementary5/14_T1_e1.mat
- Supplementary5/14_T2_b1.mat
- Supplementary5/14_T2_b2.mat
- Supplementary5/14_T2_b3.mat
- Supplementary5/14_T2_e1.mat
- __MACOSX/Supplementary5/._14_T2_e1.mat
- Supplementary5/15_T1_b1.mat
- Supplementary5/15_T1_b2.mat
- Supplementary5/15_T1_b3.mat
- Supplementary5/15_T1_e1.mat
- Supplementary5/15_T2_b1.mat
- Supplementary5/15_T2_b2.mat
- Supplementary5/15_T2_b3.mat
- Supplementary5/15_T2_e1.mat
- Supplementary5/16_T1_b1.mat
- Supplementary5/16_T1_b2.mat
- Supplementary5/16_T1_b3.mat
- Supplementary5/16_T1_e1.mat
- Supplementary5/16_T2_b1.mat
- Supplementary5/16_T2_b2.mat
- Supplementary5/16_T2_b3.mat
- Supplementary5/16_T2_e1.mat
- Supplementary5/17_T1_b1.mat
- Supplementary5/17_T1_b2.mat
- Supplementary5/17_T1_b3.mat
- Supplementary5/17_T1_e1.mat
- Supplementary5/17_T2_b1.mat
- Supplementary5/17_T2_b2.mat
- Supplementary5/17_T2_b3.mat
- Supplementary5/17_T2_e1.mat
- Supplementary5/20_T1_b1.mat
- Supplementary5/20_T1_b2.mat
- Supplementary5/20_T1_b3.mat
- Supplementary5/20_T1_e1.mat
- Supplementary5/20_T2_b1.mat
- Supplementary5/20_T2_b2.mat
- Supplementary5/20_T2_b3.mat
- Supplementary5/20_T2_e1.mat
- Supplementary5/21_T1_b1.mat
- Supplementary5/21_T1_b2.mat
- Supplementary5/21_T1_b3.mat
- Supplementary5/21_T1_e1.mat
- Supplementary5/21_T2_b1.mat
- Supplementary5/21_T2_b2.mat
- Supplementary5/21_T2_b3.mat
- Supplementary5/21_T2_e1.mat
- Supplementary5/22_T1_b1.mat
- Supplementary5/22_T1_b2.mat
- Supplementary5/22_T1_b3.mat
- Supplementary5/22_T1_e1.mat
- Supplementary5/22_T2_b1.mat
- Supplementary5/22_T2_b2.mat
- Supplementary5/22_T2_b3.mat
- Supplementary5/22_T2_e1.mat
- Supplementary5/23_T1_b1.mat
- Supplementary5/23_T1_b2.mat
- Supplementary5/23_T1_b3.mat
- Supplementary5/23_T1_e1.mat
- __MACOSX/Supplementary5/._23_T1_e1.mat
- Supplementary5/23_T2_b1.mat
- Supplementary5/23_T2_b2.mat
- Supplementary5/23_T2_b3.mat
- Supplementary5/23_T2_e1.mat
- Supplementary5/24_T1_b1.mat
- Supplementary5/24_T1_b2.mat
- Supplementary5/24_T1_b3.mat
- Supplementary5/24_T1_e1.mat
- __MACOSX/Supplementary5/._24_T1_e1.mat
- Supplementary5/24_T2_b1.mat
- Supplementary5/24_T2_b2.mat
- Supplementary5/24_T2_b3.mat
- Supplementary5/24_T2_e1.mat
- __MACOSX/Supplementary5/._24_T2_e1.mat
- Supplementary5/27_T1_b1.mat
- Supplementary5/27_T1_b2.mat
- Supplementary5/27_T1_b3.mat
- Supplementary5/27_T1_e1.mat
- Supplementary5/27_T2_b1.mat
- Supplementary5/27_T2_b2.mat
- Supplementary5/27_T2_b3.mat
- Supplementary5/27_T2_e1.mat
- Supplementary5/28_T1_b1.mat
- Supplementary5/28_T1_b2.mat
- Supplementary5/28_T1_b3.mat
- Supplementary5/28_T1_e1.mat
- Supplementary5/28_T2_b1.mat
- Supplementary5/28_T2_b2.mat
- Supplementary5/28_T2_b3.mat
- Supplementary5/28_T2_e1.mat
- Supplementary5/29_T1_b1.mat
- Supplementary5/29_T1_b2.mat
- Supplementary5/29_T1_b3.mat
- Supplementary5/29_T1_e1.mat
- Supplementary5/29_T2_b1.mat
- Supplementary5/29_T2_b2.mat
- Supplementary5/29_T2_b3.mat
- Supplementary5/29_T2_e1.mat
- Supplementary5/30_T1_b1.mat
- Supplementary5/30_T1_b2.mat
- Supplementary5/30_T1_b3.mat
- Supplementary5/30_T1_e1.mat
- Supplementary5/30_T2_b1.mat
- Supplementary5/30_T2_b2.mat
- Supplementary5/30_T2_b3.mat
- Supplementary5/30_T2_e1.mat
- Supplementary5/31_T1_b1.mat
- Supplementary5/31_T1_b2.mat
- Supplementary5/31_T1_b3.mat
- Supplementary5/31_T1_e1.mat
- Supplementary5/31_T2_b1.mat
- Supplementary5/31_T2_b2.mat
- Supplementary5/31_T2_b3.mat
- Supplementary5/31_T2_e1.mat
- Supplementary5/34_T1_b1.mat
- Supplementary5/34_T1_b2.mat
- Supplementary5/34_T1_b3.mat
- Supplementary5/34_T1_e1.mat
- Supplementary5/34_T2_b1.mat
- Supplementary5/34_T2_b2.mat
- Supplementary5/34_T2_b3.mat
- Supplementary5/34_T2_e1.mat
- Supplementary5/35_T1_b1.mat
- Supplementary5/35_T1_b2.mat
- Supplementary5/35_T1_b3.mat
- Supplementary5/35_T1_e1.mat
- Supplementary5/35_T2_b1.mat
- Supplementary5/35_T2_b2.mat
- Supplementary5/35_T2_b3.mat
- Supplementary5/35_T2_e1.mat
- Supplementary5/36_T1_b1.mat
- Supplementary5/36_T1_b2.mat
- Supplementary5/36_T1_b3.mat
- Supplementary5/36_T1_e1.mat
- __MACOSX/Supplementary5/._36_T1_e1.mat
- Supplementary5/36_T2_b1.mat
- Supplementary5/36_T2_b2.mat
- Supplementary5/36_T2_b3.mat
- Supplementary5/36_T2_e1.mat
- __MACOSX/Supplementary5/._36_T2_e1.mat
- Supplementary5/37_T1_b1.mat
- Supplementary5/37_T1_b2.mat
- Supplementary5/37_T1_b3.mat
- Supplementary5/37_T1_e1.mat
- Supplementary5/37_T2_b1.mat
- Supplementary5/37_T2_b2.mat
- Supplementary5/37_T2_b3.mat
- Supplementary5/37_T2_e1.mat
- Supplementary5/38_T1_b1.mat
- Supplementary5/38_T1_b2.mat
- Supplementary5/38_T1_b3.mat
- Supplementary5/38_T1_e1.mat
- Supplementary5/38_T2_b1.mat
- Supplementary5/38_T2_b2.mat
- Supplementary5/38_T2_b3.mat
- Supplementary5/38_T2_e1.mat
- Supplementary5/41_T1_b1.mat
- Supplementary5/41_T1_b2.mat
- Supplementary5/41_T1_b3.mat
- Supplementary5/41_T1_e1.mat
- Supplementary5/41_T2_b1.mat
- Supplementary5/41_T2_b2.mat
- Supplementary5/41_T2_b3.mat
- Supplementary5/41_T2_e1.mat
- Supplementary5/42_T1_b1.mat
- Supplementary5/42_T1_b2.mat
- Supplementary5/42_T1_b3.mat
- Supplementary5/42_T1_e1.mat
- Supplementary5/42_T2_b1.mat
- Supplementary5/42_T2_b2.mat
- Supplementary5/42_T2_b3.mat
- Supplementary5/42_T2_e1.mat
- Supplementary5/43_T1_b1.mat
- Supplementary5/43_T1_b2.mat
- Supplementary5/43_T1_b3.mat
- Supplementary5/43_T1_e1.mat
- Supplementary5/43_T2_b1.mat
- Supplementary5/43_T2_b2.mat
- Supplementary5/43_T2_b3.mat
- Supplementary5/43_T2_e1.mat
- Supplementary5/44_T1_b1.mat
- Supplementary5/44_T1_b2.mat
- Supplementary5/44_T1_b3.mat
- Supplementary5/44_T1_e1.mat
- Supplementary5/44_T2_b1.mat
- Supplementary5/44_T2_b2.mat
- Supplementary5/44_T2_b3.mat
- Supplementary5/44_T2_e1.mat
- Supplementary5/45_T1_b1.mat
- Supplementary5/45_T1_b2.mat
- Supplementary5/45_T1_b3.mat
- Supplementary5/45_T1_e1.mat
- Supplementary5/45_T2_b1.mat
- Supplementary5/45_T2_b2.mat
- Supplementary5/45_T2_b3.mat
- Supplementary5/45_T2_e1.mat
